# Supplementary material for: KLF4 Suppresses the Progression of Hepatocellular Carcinoma by Reducing Tumor ATP Synthesis through Targeting the Mir-206/RICTOR Axis
Source: Int J Mol Sci. 2024 Jun 28;25(13):7165. doi: 10.3390/ijms25137165 (PMC11240942; doi:10.3390/ijms25137165)
Supplement: Supplementary file 1 [file ijms-25-07165-s001.zip]

Archive with 1 entries (1 files):
- ijms-3049418-supplementary.pdf
